# Supplementary material for: Tetramesa amica and its parasitoid Eurytoma amicophaga (Hymenoptera, Eurytomidae): two new species associated with medusahead, Taeniatherum caput-medusae (Poaceae)
Source: Zookeys. 2020 Dec 18;1005:133–49. doi: 10.3897/zookeys.1005.56353 (PMC7762749; doi:10.3897/zookeys.1005.56353)
Supplement: XML Treatment for Tetramesa amica [file zookeys.1005.56353-treatment1.xml]

<!DOCTYPE tp:taxon-treatment
  PUBLIC "-//TaxonX//DTD Taxonomic Treatment Publishing DTD v0 20100105//EN" "tax-treatment-NSO.dtd">
<tp:taxon-treatment xmlns:tp="http://www.plazi.org/taxpub"><tp:treatment-meta><kwd-group><label>Taxon classification</label><kwd><named-content xmlns:xlink="http://www.w3.org/1999/xlink" content-type="kingdom">Animalia</named-content></kwd><kwd><named-content xmlns:xlink="http://www.w3.org/1999/xlink" content-type="order">Hymenoptera</named-content></kwd><kwd><named-content xmlns:xlink="http://www.w3.org/1999/xlink" content-type="family">Eurytomidae</named-content></kwd></kwd-group><mixed-citation publication-type="journal"><person-group><name><surname>Lotfalizadeh</surname><given-names>Hossein</given-names></name><name><surname>Rasplus</surname><given-names>Jean-Yves</given-names></name><name><surname>Cristofaro</surname><given-names>Massimo</given-names></name><name><surname>Marini</surname><given-names>Francesca</given-names></name></person-group><article-title><italic><tp:taxon-name><tp:taxon-name-part taxon-name-part-type="genus" reg="Tetramesa">Tetramesa</tp:taxon-name-part> <tp:taxon-name-part taxon-name-part-type="species" reg="amica">amica</tp:taxon-name-part></tp:taxon-name></italic> and its parasitoid <italic><tp:taxon-name><tp:taxon-name-part taxon-name-part-type="genus" reg="Eurytoma">Eurytoma</tp:taxon-name-part> <tp:taxon-name-part taxon-name-part-type="species" reg="amicophaga">amicophaga</tp:taxon-name-part></tp:taxon-name></italic> (<tp:taxon-name><tp:taxon-name-part taxon-name-part-type="order">Hymenoptera</tp:taxon-name-part></tp:taxon-name>, <tp:taxon-name><tp:taxon-name-part taxon-name-part-type="family">Eurytomidae</tp:taxon-name-part></tp:taxon-name>): two new species associated with medusahead, <italic><tp:taxon-name><tp:taxon-name-part taxon-name-part-type="genus" reg="Taeniatherum">Taeniatherum</tp:taxon-name-part> <tp:taxon-name-part taxon-name-part-type="species" reg="caput-medusae">caput-medusae</tp:taxon-name-part></tp:taxon-name></italic> (<tp:taxon-name><tp:taxon-name-part taxon-name-part-type="family">Poaceae</tp:taxon-name-part></tp:taxon-name>)</article-title><source>Zookeys</source><day>18</day><month>12</month><year>2020</year><volume>1005</volume><fpage>133</fpage><lpage>149</lpage><pub-id pub-id-type="doi">10.3897/zookeys.1005.56353</pub-id></mixed-citation></tp:treatment-meta><tp:nomenclature><tp:taxon-name><object-id xmlns:xlink="http://www.w3.org/1999/xlink" content-type="arpha" xlink:type="simple">A2C2F190-DE84-52DB-90E3-72D88FDD14C2</object-id>
            <tp:taxon-name-part taxon-name-part-type="genus" reg="Tetramesa">Tetramesa</tp:taxon-name-part>
            <tp:taxon-name-part taxon-name-part-type="species" reg="amica">amica</tp:taxon-name-part>
            <object-id xmlns:xlink="http://www.w3.org/1999/xlink" content-type="zoobank" xlink:type="simple">http://zoobank.org/A116AC65-D628-4F3D-AB44-B3766C9F1DB7</object-id>
          </tp:taxon-name><tp:taxon-authority>Lotfalizadeh</tp:taxon-authority><tp:taxon-status xmlns:xlink="http://www.w3.org/1999/xlink" xlink:type="simple">sp. nov.</tp:taxon-status><xref ref-type="fig" rid="F1">Figures 1</xref><xref ref-type="fig" rid="F2">, 2</xref></tp:nomenclature><tp:treatment-sec sec-type="type material" id="SECID0EVEAE"><title>Type material.</title><p><bold><italic>Holotype</italic></bold>: female, ex <italic><tp:taxon-name><tp:taxon-name-part taxon-name-part-type="genus" reg="Taeniatherum">Taeniatherum</tp:taxon-name-part> <tp:taxon-name-part taxon-name-part-type="species" reg="caput-medusae">caput-medusae</tp:taxon-name-part></tp:taxon-name></italic>, 8 May 2017, 27 July 2018, and 21 May 2019 (galls collection dates), by F. Marini (deposited in <abbrev xmlns:xlink="http://www.w3.org/1999/xlink" content-type="institution" xlink:title="Hayk Mirzayans Insect Museum, Tehran, Iran" id="ABBRID0ELFAE" xlink:type="simple">HMIM</abbrev>); Paratypes: 20♀♀ &amp; 3♂♂, same data as holotype (deposited in <abbrev xmlns:xlink="http://www.w3.org/1999/xlink" content-type="institution" xlink:title="Hayk Mirzayans Insect Museum, Tehran, Iran" id="ABBRID0EQFAE" xlink:type="simple">HMIM</abbrev> &amp; <abbrev xmlns:xlink="http://www.w3.org/1999/xlink" content-type="institution" xlink:title="Centre de Biologie pour la Gestion des Populations, Montferrier-sur-Lez, France" id="ABBRID0EVFAE" xlink:type="simple">CBGP</abbrev>).</p></tp:treatment-sec><tp:treatment-sec sec-type="type locality" id="SECID0E1FAE"><title>Type locality.</title><p>Highway E90, between E0 Ardaniou Orestiadas and E0 Alexandroupoli Kipon, ca. 5 km west of the border of Greece-Turkey and 1.3 km northeast of Vrysoùla (<named-content xmlns:xlink="http://www.w3.org/1999/xlink" content-type="dwc:verbatimCoordinates" xlink:type="simple"><named-content content-type="geo-json" specific-use="{&#34;type&#34;:&#34;Point&#34;,&#34;coordinates&#34;:[26.249722,40.949444]}" id="NCID0EDGAE" xlink:type="simple">40°56'58"N, 26°14'59"E</named-content></named-content>), 40 m above sea level, Dimos Alexandroupoli, Greece.</p></tp:treatment-sec><tp:treatment-sec sec-type="diagnosis" id="SECID0EIGAE"><title>Diagnosis.</title><p><italic><tp:taxon-name><tp:taxon-name-part taxon-name-part-type="genus" reg="Tetramesa">Tetramesa</tp:taxon-name-part> <tp:taxon-name-part taxon-name-part-type="species" reg="amica">amica</tp:taxon-name-part></tp:taxon-name></italic> Lotfalizadeh, sp. nov. differs from other species of <italic><tp:taxon-name><tp:taxon-name-part taxon-name-part-type="genus" reg="Tetramesa">Tetramesa</tp:taxon-name-part></tp:taxon-name></italic> by the combination of the following characters: in female, <abbrev xmlns:xlink="http://www.w3.org/1999/xlink" xlink:title="ﬁrst funicular" id="ABBRID0EAHAE" xlink:type="simple">F1</abbrev>–2 longer than broad, <abbrev xmlns:xlink="http://www.w3.org/1999/xlink" xlink:title="third funicular" id="ABBRID0EEHAE" xlink:type="simple">F3</abbrev>–5 as long as broad; fore wing with an obscure black spot under marginal vein; gaster longer than head+ mesosoma; marginal vein much longer than postmarginal and stigmal veins; in male all funiculars longer than wide, with long setae, longer than width of funicule; <abbrev xmlns:xlink="http://www.w3.org/1999/xlink" xlink:title="ﬁrst funicular" id="ABBRID0EIHAE" xlink:type="simple">F1</abbrev>–3 as same as long.</p><fig id="F1" position="float" orientation="portrait"><object-id xmlns:xlink="http://www.w3.org/1999/xlink" content-type="doi" xlink:type="simple">10.3897/zookeys.1005.56353.figure1</object-id><object-id xmlns:xlink="http://www.w3.org/1999/xlink" content-type="arpha" xlink:type="simple">E7D199B0-3C64-5BFD-ADDB-24A05D49AC10</object-id><label>Figure 1.</label><caption><p><italic><tp:taxon-name><tp:taxon-name-part taxon-name-part-type="genus" reg="Tetramesa">Tetramesa</tp:taxon-name-part> <tp:taxon-name-part taxon-name-part-type="species" reg="amica">amica</tp:taxon-name-part></tp:taxon-name></italic> Lotfalizadeh, sp. nov. <bold>A</bold> female habitus in lateral view <bold>B</bold> head of female in frontal view <bold>C</bold> female antenna <bold>D</bold> male antenna.</p></caption><graphic xmlns:xlink="http://www.w3.org/1999/xlink" xlink:href="zookeys-1005-133-g001.jpg" position="float" orientation="portrait" xlink:type="simple" id="oo_488680.jpg"><uri content-type="original_file" xlink:type="simple">https://binary.pensoft.net/fig/488680</uri></graphic></fig></tp:treatment-sec><tp:treatment-sec sec-type="description" id="SECID0EMIAE"><title>Description.</title><p><bold>Holotype Female. <italic>Body</italic></bold> length 2.4 mm. Black, coxae black, pro- and mesofemur brown with a median dark band, metafemur dark brown at apex, all tibiae brown with a faint dark brown median band, tarsi bright yellow, except last tarsomere; tegula dark medially and brown in margin; pronotum with pair of small yellow spots antero-laterally; fore wing hyaline, slightly infuscate below marginal vein; veins yellowish brown. Antenna mainly dark, except scape basally, pedicel in distal half and anellus brownish; ovipositor brown. Setae on body whitish, those on wings blackish.</p><p><bold><italic>Head</italic></bold> in dorsal view stout, 1.7 × as broad as long, distinctly wider than pronotum; temple rounded laterally, very short, 2.0 × shorter than eye. <abbrev xmlns:xlink="http://www.w3.org/1999/xlink" xlink:title="posterior ocellar line" id="ABBRID0E4IAE" xlink:type="simple">POL</abbrev> 2.1 × <abbrev xmlns:xlink="http://www.w3.org/1999/xlink" xlink:title="ocular–ocellar line" id="ABBRID0EBJAE" xlink:type="simple">OOL</abbrev> (13:6). Head in frontal view, wider than height (18:14); malar space shorter than longitudinal eye diameter (6:8). Ventral margin of clypeus slightly emarginated (Fig. <xref ref-type="fig" rid="F1">1B</xref>), dorsally smooth, laterally strigose. Scrobe relatively deep, unclearly bordered, with subparallel edges, tapering only slightly basally. Eye glabrous; cheek shorter than longitudinal diameter of eye (60:80). Face sculpture distinct, reticulated-cellular, with very short and sparse pubescence. Head, in lateral view, ca. 1.3 × as long as wide.</p><p><bold><italic>Antenna</italic></bold> (Fig. <xref ref-type="fig" rid="F1">1C</xref>) inserted distinctly above middle of face; scape long (100:22), not convex, reaching level of anterior ocellus; pedicel 1.36 × as long as wide (34:25); with 5 funiculars, anellus small, ca. 1.5× as broad as long (8:14); <abbrev xmlns:xlink="http://www.w3.org/1999/xlink" xlink:title="ﬁrst funicular" id="ABBRID0EUJAE" xlink:type="simple">F1</abbrev> long, 1.5 × as long as wide (32:16), <abbrev xmlns:xlink="http://www.w3.org/1999/xlink" xlink:title="second funicular" id="ABBRID0EYJAE" xlink:type="simple">F2</abbrev> longer than broad (27:20), <abbrev xmlns:xlink="http://www.w3.org/1999/xlink" xlink:title="third funicular" id="ABBRID0E3JAE" xlink:type="simple">F3</abbrev> as long as broad (24:24), <abbrev xmlns:xlink="http://www.w3.org/1999/xlink" xlink:title="fourth funicular" id="ABBRID0EAKAE" xlink:type="simple">F4</abbrev> slightly wider (24:25), <abbrev xmlns:xlink="http://www.w3.org/1999/xlink" xlink:title="fifth funicular" id="ABBRID0EEKAE" xlink:type="simple">F5</abbrev> wider than long (25:28); with three clavomeres, clavomeres clearly separated, <abbrev xmlns:xlink="http://www.w3.org/1999/xlink" xlink:title="ﬁrst clavomere" id="ABBRID0EIKAE" xlink:type="simple">C1</abbrev> (24: 30), <abbrev xmlns:xlink="http://www.w3.org/1999/xlink" xlink:title="second clavomere" id="ABBRID0EMKAE" xlink:type="simple">C2</abbrev> (27:30), <abbrev xmlns:xlink="http://www.w3.org/1999/xlink" xlink:title="third clavomere" id="ABBRID0EQKAE" xlink:type="simple">C3</abbrev> (33:30), width of clava exceeding width of flagellum (30:28).</p><p><bold><italic>Mesosoma</italic></bold> in lateral view elongated (Fig. <xref ref-type="fig" rid="F2">2A</xref>), relatively convex, with mesonotum and mesoscutellum at the same level. Propodeum 2.0 × as wide as long (14:7), with slight median depression, three longitudinally irregular rugae, peripherally coarsely rugose (Fig. <xref ref-type="fig" rid="F2">2D</xref>), slightly inclined relative to mesonotum (ca. 70°), in dorsal view ca. 0.7 × as long as mesoscutellum (70:105), almost half as long as mesoscutum (70:140). Mesoscutellum as long as wide medially. Pronotum and mesonotum reticulate, with scattered and inconspicuous umbilicate sculpture, more distinct on mesoscutellum and pronotum. Metacoxa elongate, weakly reticulated.</p><fig id="F2" position="float" orientation="portrait"><object-id xmlns:xlink="http://www.w3.org/1999/xlink" content-type="doi" xlink:type="simple">10.3897/zookeys.1005.56353.figure2</object-id><object-id xmlns:xlink="http://www.w3.org/1999/xlink" content-type="arpha" xlink:type="simple">04CCD3C8-484E-58F5-A52B-F646B87B167F</object-id><label>Figure 2.</label><caption><p><italic><tp:taxon-name><tp:taxon-name-part taxon-name-part-type="genus" reg="Tetramesa">Tetramesa</tp:taxon-name-part> <tp:taxon-name-part taxon-name-part-type="species" reg="amica">amica</tp:taxon-name-part></tp:taxon-name></italic> Lotfalizadeh, sp. nov., female <bold>A</bold> mesosoma in lateral view <bold>B</bold> mesosoma in dorsal view <bold>C</bold> metasoma in lateral view <bold>D</bold> propodeum in dorsal view <bold>E</bold> fore wing <bold>F</bold> fore wing venation.</p></caption><graphic xmlns:xlink="http://www.w3.org/1999/xlink" xlink:href="zookeys-1005-133-g002.jpg" position="float" orientation="portrait" xlink:type="simple" id="oo_488681.jpg"><uri content-type="original_file" xlink:type="simple">https://binary.pensoft.net/fig/488681</uri></graphic></fig><p><bold><italic>Fore wing</italic></bold> (Fig. <xref ref-type="fig" rid="F2">2E</xref>) ca. 2.2 × as long as its maximum width, infuscate under marginal vein. Marginal vein relatively long and slightly expanded; ratio of marginal, postmarginal and stigmal veins: 70:55:55 (Fig. <xref ref-type="fig" rid="F2">2F</xref>).</p><p><bold><italic>Metasoma</italic></bold> elongated, narrowed apically (in lateral view) (Fig. <xref ref-type="fig" rid="F2">2C</xref>), longer than head + mesosoma, with extremely short petiole, <abbrev xmlns:xlink="http://www.w3.org/1999/xlink" xlink:title="Gastral terga 1" id="ABBRID0EBNAE" xlink:type="simple">Gt1</abbrev> longest, shorter than <abbrev xmlns:xlink="http://www.w3.org/1999/xlink" xlink:title="Gastral terga 2" id="ABBRID0EFNAE" xlink:type="simple">Gt2</abbrev> and <abbrev xmlns:xlink="http://www.w3.org/1999/xlink" xlink:title="Gastral terga 3" id="ABBRID0EJNAE" xlink:type="simple">Gt3</abbrev> combined; relative measurements <abbrev xmlns:xlink="http://www.w3.org/1999/xlink" xlink:title="Gastral terga 1" id="ABBRID0ENNAE" xlink:type="simple">Gt1</abbrev>–7: 26, 23, 17, 10, 13, 5, 7. All terga shiny, <abbrev xmlns:xlink="http://www.w3.org/1999/xlink" xlink:title="Gastral terga 5" id="ABBRID0ERNAE" xlink:type="simple">Gt5</abbrev>–7 weakly reticulated.</p><p><bold>Male.</bold> Length of body 2.1–2.3 mm. Coloration and sculpture as in females, but yellow spots smaller and predominant on face and upper corners of pronotum. Antenna (Fig. <xref ref-type="fig" rid="F1">1D</xref>) with seven flagellomeres and long pubescence. Petiole of first tergum short, at most twice longer than its width. Metasoma long, 0.5–0.65 × as long as mesosoma.</p></tp:treatment-sec><tp:treatment-sec sec-type="comparisons" id="SECID0E4NAE"><title>Comparative notes.</title><p><italic><tp:taxon-name><tp:taxon-name-part taxon-name-part-type="genus" reg="Tetramesa">Tetramesa</tp:taxon-name-part> <tp:taxon-name-part taxon-name-part-type="species" reg="amica">amica</tp:taxon-name-part></tp:taxon-name></italic> is closely related to <italic><tp:taxon-name><tp:taxon-name-part taxon-name-part-type="genus" reg="Tetramesa">Tetramesa</tp:taxon-name-part> <tp:taxon-name-part taxon-name-part-type="species" reg="inermis">inermis</tp:taxon-name-part></tp:taxon-name></italic> Erdös, 1963, <italic><tp:taxon-name><tp:taxon-name-part taxon-name-part-type="genus" reg="Tetramesa">T.</tp:taxon-name-part> <tp:taxon-name-part taxon-name-part-type="species" reg="matrana">matrana</tp:taxon-name-part></tp:taxon-name></italic> Erdös, 1969, and <italic><tp:taxon-name><tp:taxon-name-part taxon-name-part-type="genus" reg="Tetramesa">T.</tp:taxon-name-part> <tp:taxon-name-part taxon-name-part-type="species" reg="cylindrica">cylindrica</tp:taxon-name-part></tp:taxon-name></italic>. Diagnostic characters that enable one to discriminate <italic><tp:taxon-name><tp:taxon-name-part taxon-name-part-type="genus" reg="Tetramesa">T.</tp:taxon-name-part> <tp:taxon-name-part taxon-name-part-type="species" reg="amica">amica</tp:taxon-name-part></tp:taxon-name></italic> sp. nov. from these species are presented in Tables <xref ref-type="table" rid="T1">1</xref>–<xref ref-type="table" rid="T3">3</xref>.</p><p>The antenna of <italic><tp:taxon-name><tp:taxon-name-part taxon-name-part-type="genus" reg="Tetramesa">T.</tp:taxon-name-part> <tp:taxon-name-part taxon-name-part-type="species" reg="amica">amica</tp:taxon-name-part></tp:taxon-name></italic> sp. nov. resembles that of <italic><tp:taxon-name><tp:taxon-name-part taxon-name-part-type="genus" reg="Tetramesa">T.</tp:taxon-name-part> <tp:taxon-name-part taxon-name-part-type="species" reg="fumipennis">fumipennis</tp:taxon-name-part></tp:taxon-name></italic> except <abbrev xmlns:xlink="http://www.w3.org/1999/xlink" xlink:title="ﬁrst funicular" id="ABBRID0E1QAE" xlink:type="simple">F1</abbrev> that is not constricted basally (Fig. <xref ref-type="fig" rid="F1">1C</xref>) (conical in <italic><tp:taxon-name><tp:taxon-name-part taxon-name-part-type="genus" reg="Tetramesa">T.</tp:taxon-name-part> <tp:taxon-name-part taxon-name-part-type="species" reg="fumipennis">fumipennis</tp:taxon-name-part></tp:taxon-name></italic>), with five funiculars, with three clavomeres (respectively six and two in <italic><tp:taxon-name><tp:taxon-name-part taxon-name-part-type="genus" reg="Tetramesa">T.</tp:taxon-name-part> <tp:taxon-name-part taxon-name-part-type="species" reg="fumipennis">fumipennis</tp:taxon-name-part></tp:taxon-name></italic>), head in its lower part wider than in <italic><tp:taxon-name><tp:taxon-name-part taxon-name-part-type="genus" reg="Tetramesa">T.</tp:taxon-name-part> <tp:taxon-name-part taxon-name-part-type="species" reg="fumipennis">fumipennis</tp:taxon-name-part></tp:taxon-name></italic> and gaster more flattened dorsally than in <italic><tp:taxon-name><tp:taxon-name-part taxon-name-part-type="genus" reg="Tetramesa">T.</tp:taxon-name-part> <tp:taxon-name-part taxon-name-part-type="species" reg="fumipennis">fumipennis</tp:taxon-name-part></tp:taxon-name></italic>.</p><table-wrap id="T1" position="float" orientation="portrait"><label>Table 1.</label><caption><p>Features distinguishing <italic><tp:taxon-name><tp:taxon-name-part taxon-name-part-type="genus" reg="Tetramesa">Tetramesa</tp:taxon-name-part> <tp:taxon-name-part taxon-name-part-type="species" reg="amica">amica</tp:taxon-name-part></tp:taxon-name></italic> Lotfalizadeh, sp. nov. from <italic><tp:taxon-name><tp:taxon-name-part taxon-name-part-type="genus" reg="Tetramesa">Tetramesa</tp:taxon-name-part> <tp:taxon-name-part taxon-name-part-type="species" reg="inermis">inermis</tp:taxon-name-part></tp:taxon-name></italic> Erdös, 1963.</p></caption><table id="TID0E6WAG" rules="all"><tbody><tr><th rowspan="1" colspan="1">Characters</th><th rowspan="1" colspan="1"><italic><tp:taxon-name><tp:taxon-name-part taxon-name-part-type="genus" reg="Tetramesa">Tetramesa</tp:taxon-name-part> <tp:taxon-name-part taxon-name-part-type="species" reg="amica">amica</tp:taxon-name-part></tp:taxon-name></italic> Lotfalizadeh, sp. nov.</th><th rowspan="1" colspan="1"><italic><tp:taxon-name><tp:taxon-name-part taxon-name-part-type="genus" reg="Tetramesa">Tetramesa</tp:taxon-name-part> <tp:taxon-name-part taxon-name-part-type="species" reg="inermis">inermis</tp:taxon-name-part></tp:taxon-name></italic> Erdös, 1963†</th></tr><tr><td rowspan="1" colspan="1">Pronotal antero-lateral yellow spots</td><td rowspan="1" colspan="1">With a pair of small yellow spots, hardly seen dorsally</td><td rowspan="1" colspan="1">With a pair of relatively large spots, well seen dorsally</td></tr><tr><td rowspan="1" colspan="1">Frons sculpture in the lower part</td><td rowspan="1" colspan="1">Laterally straight and medially smooth (Fig. <xref ref-type="fig" rid="F1">1B</xref>)</td><td rowspan="1" colspan="1">Entirely straight</td></tr><tr><td rowspan="1" colspan="1">Antennal anellus in female</td><td rowspan="1" colspan="1">Wider than long (Fig. <xref ref-type="fig" rid="F1">1C</xref>)</td><td rowspan="1" colspan="1">Longer than wide</td></tr><tr><td rowspan="1" colspan="1">Length of funiculars in female</td><td rowspan="1" colspan="1"><abbrev xmlns:xlink="http://www.w3.org/1999/xlink" xlink:title="ﬁrst funicular" id="ABBRID0EDWAE" xlink:type="simple">F1</abbrev> ca. 1.5 × as long as wide, <abbrev xmlns:xlink="http://www.w3.org/1999/xlink" xlink:title="second funicular" id="ABBRID0EHWAE" xlink:type="simple">F2</abbrev> longer than broad, <abbrev xmlns:xlink="http://www.w3.org/1999/xlink" xlink:title="third funicular" id="ABBRID0ELWAE" xlink:type="simple">F3</abbrev>–5 as long as broad (Fig. <xref ref-type="fig" rid="F1">1C</xref>)</td><td rowspan="1" colspan="1"><abbrev xmlns:xlink="http://www.w3.org/1999/xlink" xlink:title="ﬁrst funicular" id="ABBRID0EXWAE" xlink:type="simple">F1</abbrev> ca. 1.5 × as long as wide, <abbrev xmlns:xlink="http://www.w3.org/1999/xlink" xlink:title="second funicular" id="ABBRID0E2WAE" xlink:type="simple">F2</abbrev>–3 square, <abbrev xmlns:xlink="http://www.w3.org/1999/xlink" xlink:title="fourth funicular" id="ABBRID0E6WAE" xlink:type="simple">F4</abbrev>–5 transverse</td></tr><tr><td rowspan="1" colspan="1">Length of clava in female</td><td rowspan="1" colspan="1">Longer than the three pre-claval funiculars together (83:72) (Fig. <xref ref-type="fig" rid="F1">1C</xref>)</td><td rowspan="1" colspan="1">Equal to the three pre-claval funiculars together</td></tr><tr><td rowspan="1" colspan="1">Male antenna</td><td rowspan="1" colspan="1">Funicule thick, funiculars constricted basally and apically (Fig. <xref ref-type="fig" rid="F1">1D</xref>)</td><td rowspan="1" colspan="1">Funicule filiform, funiculars without basal and apical constriction</td></tr><tr><td rowspan="1" colspan="1">Sculpture of mesoscutellum</td><td rowspan="1" colspan="1">Identical to pronotum (Fig. <xref ref-type="fig" rid="F2">2B</xref>)</td><td rowspan="1" colspan="1">Coarser than pronotum</td></tr><tr><td rowspan="1" colspan="1">Uncus of stigma</td><td rowspan="1" colspan="1">Distinct and long (Fig. <xref ref-type="fig" rid="F2">2F</xref>)</td><td rowspan="1" colspan="1">As usual (not especially long)</td></tr><tr><td rowspan="1" colspan="1">Host plant</td><td rowspan="1" colspan="1">
                    <italic><tp:taxon-name><tp:taxon-name-part taxon-name-part-type="genus" reg="Taeniatherum">Taeniatherum</tp:taxon-name-part> <tp:taxon-name-part taxon-name-part-type="species" reg="caput-medusae">caput-medusae</tp:taxon-name-part></tp:taxon-name></italic>
                  </td><td rowspan="1" colspan="1"><italic><tp:taxon-name><tp:taxon-name-part taxon-name-part-type="genus" reg="Bromus">Bromus</tp:taxon-name-part></tp:taxon-name></italic> spp.</td></tr></tbody></table><table-wrap-foot><fn><p>† See figures in Erdös (1963) and <xref ref-type="bibr" rid="B41">Zerova (1976)</xref>.</p></fn></table-wrap-foot></table-wrap><table-wrap id="T2" position="float" orientation="portrait"><label>Table 2.</label><caption><p>Features distinguishing <italic><tp:taxon-name><tp:taxon-name-part taxon-name-part-type="genus" reg="Tetramesa">Tetramesa</tp:taxon-name-part> <tp:taxon-name-part taxon-name-part-type="species" reg="amica">amica</tp:taxon-name-part></tp:taxon-name></italic> Lotfalizadeh, sp. nov. from <italic><tp:taxon-name><tp:taxon-name-part taxon-name-part-type="genus" reg="Tetramesa">Tetramesa</tp:taxon-name-part> <tp:taxon-name-part taxon-name-part-type="species" reg="matrana">matrana</tp:taxon-name-part></tp:taxon-name></italic> Erdös, 1969.</p></caption><table id="TID0EN4AG" rules="all"><tbody><tr><th rowspan="1" colspan="1">Characters</th><th rowspan="1" colspan="1"><italic><tp:taxon-name><tp:taxon-name-part taxon-name-part-type="genus" reg="Tetramesa">Tetramesa</tp:taxon-name-part> <tp:taxon-name-part taxon-name-part-type="species" reg="amica">amica</tp:taxon-name-part></tp:taxon-name></italic> Lotfalizadeh, sp. nov.</th><th rowspan="1" colspan="1"><italic><tp:taxon-name><tp:taxon-name-part taxon-name-part-type="genus" reg="Tetramesa">Tetramesa</tp:taxon-name-part> <tp:taxon-name-part taxon-name-part-type="species" reg="matrana">matrana</tp:taxon-name-part></tp:taxon-name></italic> Erdös, 1969</th></tr><tr><td rowspan="1" colspan="1">Funiculars in female</td><td rowspan="1" colspan="1"><abbrev xmlns:xlink="http://www.w3.org/1999/xlink" xlink:title="second funicular" id="ABBRID0ES3AE" xlink:type="simple">F2</abbrev> longer than broad, <abbrev xmlns:xlink="http://www.w3.org/1999/xlink" xlink:title="third funicular" id="ABBRID0EW3AE" xlink:type="simple">F3</abbrev>–5 as long as broad (Fig. <xref ref-type="fig" rid="F1">1C</xref>)</td><td rowspan="1" colspan="1"><abbrev xmlns:xlink="http://www.w3.org/1999/xlink" xlink:title="second funicular" id="ABBRID0EC4AE" xlink:type="simple">F2</abbrev>–3 as long as broad, <abbrev xmlns:xlink="http://www.w3.org/1999/xlink" xlink:title="fourth funicular" id="ABBRID0EG4AE" xlink:type="simple">F4</abbrev>–5 transverse</td></tr><tr><td rowspan="1" colspan="1">Length of clava</td><td rowspan="1" colspan="1">Longer than the three pre-claval funiculars together (83:72) (Fig. <xref ref-type="fig" rid="F1">1C</xref>)</td><td rowspan="1" colspan="1">Equal to the three pre-claval funiculars together</td></tr><tr><td rowspan="1" colspan="1">Sculpture of mesoscutellum</td><td rowspan="1" colspan="1">Identical to pronotum (Fig. <xref ref-type="fig" rid="F2">2B</xref>)</td><td rowspan="1" colspan="1">Coarser than pronotum.</td></tr><tr><td rowspan="1" colspan="1">Propodeum</td><td rowspan="1" colspan="1">coarsely rugose (Fig. <xref ref-type="fig" rid="F2">2D</xref>)</td><td rowspan="1" colspan="1">almost non-sloping, highly shiny, densely reticulate</td></tr><tr><td rowspan="1" colspan="1">Host plant</td><td rowspan="1" colspan="1">
                    <italic><tp:taxon-name><tp:taxon-name-part taxon-name-part-type="genus" reg="Taeniatherum">Taeniatherum</tp:taxon-name-part> <tp:taxon-name-part taxon-name-part-type="species" reg="caput-medusae">caput-medusae</tp:taxon-name-part></tp:taxon-name></italic>
                  </td><td rowspan="1" colspan="1"><italic><tp:taxon-name><tp:taxon-name-part taxon-name-part-type="genus" reg="Arrhenathrerum">Arrhenathrerum</tp:taxon-name-part> <tp:taxon-name-part taxon-name-part-type="species" reg="elatius">elatius</tp:taxon-name-part></tp:taxon-name></italic> L.</td></tr></tbody></table></table-wrap><table-wrap id="T3" position="float" orientation="portrait"><label>Table 3.</label><caption><p>Features distinguishing <italic><tp:taxon-name><tp:taxon-name-part taxon-name-part-type="genus" reg="Tetramesa">Tetramesa</tp:taxon-name-part> <tp:taxon-name-part taxon-name-part-type="species" reg="amica">amica</tp:taxon-name-part></tp:taxon-name></italic> Lotfalizadeh, sp. nov. from <italic><tp:taxon-name><tp:taxon-name-part taxon-name-part-type="genus" reg="Tetramesa">Tetramesa</tp:taxon-name-part> <tp:taxon-name-part taxon-name-part-type="species" reg="cylindrica">cylindrica</tp:taxon-name-part></tp:taxon-name></italic> (Schlechtendal, 1891).</p></caption><table id="TID0EWBBG" rules="all"><tbody><tr><th rowspan="1" colspan="1">Characters</th><th rowspan="1" colspan="1"><italic><tp:taxon-name><tp:taxon-name-part taxon-name-part-type="genus" reg="Tetramesa">Tetramesa</tp:taxon-name-part> <tp:taxon-name-part taxon-name-part-type="species" reg="amica">amica</tp:taxon-name-part></tp:taxon-name></italic> Lotfalizadeh, sp. nov.</th><th rowspan="1" colspan="1"><italic><tp:taxon-name><tp:taxon-name-part taxon-name-part-type="genus" reg="Tetramesa">Tetramesa</tp:taxon-name-part> <tp:taxon-name-part taxon-name-part-type="species" reg="cylindrica">cylindrica</tp:taxon-name-part></tp:taxon-name></italic> (Schelechtendal, 1891)†</th></tr><tr><td rowspan="1" colspan="1">Width of the head (frontal view)</td><td rowspan="1" colspan="1">1.2 × wider than long (Fig. <xref ref-type="fig" rid="F1">1B</xref>)</td><td rowspan="1" colspan="1">0.8 × wider than long</td></tr><tr><td rowspan="1" colspan="1">Length of funiculars of the female</td><td rowspan="1" colspan="1"><abbrev xmlns:xlink="http://www.w3.org/1999/xlink" xlink:title="ﬁrst funicular" id="ABBRID0EWCAG" xlink:type="simple">F1</abbrev>–2 longer than wide, <abbrev xmlns:xlink="http://www.w3.org/1999/xlink" xlink:title="third funicular" id="ABBRID0E1CAG" xlink:type="simple">F3</abbrev>–5 quadrate (Fig. <xref ref-type="fig" rid="F1">1C</xref>)</td><td rowspan="1" colspan="1">Only <abbrev xmlns:xlink="http://www.w3.org/1999/xlink" xlink:title="ﬁrst funicular" id="ABBRID0EGDAG" xlink:type="simple">F1</abbrev> longer than wide, <abbrev xmlns:xlink="http://www.w3.org/1999/xlink" xlink:title="second funicular" id="ABBRID0EKDAG" xlink:type="simple">F2</abbrev>–5 quadrate</td></tr><tr><td rowspan="1" colspan="1">Male antenna</td><td rowspan="1" colspan="1">Funiculars non-depressed medially (Fig. <xref ref-type="fig" rid="F1">1D</xref>)</td><td rowspan="1" colspan="1"><abbrev xmlns:xlink="http://www.w3.org/1999/xlink" xlink:title="second funicular" id="ABBRID0E5DAG" xlink:type="simple">F2</abbrev>–4 depressed medially</td></tr><tr><td rowspan="1" colspan="1">Gastral sculpture</td><td rowspan="1" colspan="1">Mainly smooth (Fig. <xref ref-type="fig" rid="F2">2C</xref>)</td><td rowspan="1" colspan="1">Finely alutaceous dorsally</td></tr><tr><td rowspan="1" colspan="1">Length of metasoma</td><td rowspan="1" colspan="1">1.1 × as long as mesosoma + head (Fig. <xref ref-type="fig" rid="F1">1A</xref>)</td><td rowspan="1" colspan="1">As long as mesosoma + head</td></tr><tr><td rowspan="1" colspan="1">Postmarginal vein</td><td rowspan="1" colspan="1">1.4 × the length of marginal vein (Fig. <xref ref-type="fig" rid="F2">2F</xref>)</td><td rowspan="1" colspan="1">As long as marginal vein</td></tr><tr><td rowspan="1" colspan="1">Stigma vein</td><td rowspan="1" colspan="1">As long as postmarginal vein (Fig. <xref ref-type="fig" rid="F2">2F</xref>)</td><td rowspan="1" colspan="1">0.7 × the length of postmarginal vein</td></tr><tr><td rowspan="1" colspan="1">Host plant</td><td rowspan="1" colspan="1">
                    <italic><tp:taxon-name><tp:taxon-name-part taxon-name-part-type="genus" reg="Taeniatherum">Taeniatherum</tp:taxon-name-part> <tp:taxon-name-part taxon-name-part-type="species" reg="caput-medusae">caput-medusae</tp:taxon-name-part></tp:taxon-name></italic>
                  </td><td rowspan="1" colspan="1">
                    <italic><tp:taxon-name><tp:taxon-name-part taxon-name-part-type="genus" reg="Stipa">Stipa</tp:taxon-name-part> <tp:taxon-name-part taxon-name-part-type="species" reg="capillata">capillata</tp:taxon-name-part></tp:taxon-name></italic>
                  </td></tr></tbody></table><table-wrap-foot><fn><p>† See figures in <xref ref-type="bibr" rid="B39">Zerova (1965</xref>, <xref ref-type="bibr" rid="B40">1967</xref>).</p></fn></table-wrap-foot></table-wrap></tp:treatment-sec><tp:treatment-sec sec-type="etymology" id="SECID0EMHAG"><title>Etymology.</title><p>The specific epithet derives from the Latin noun <italic>amicus</italic> (i.e., friendship) and refers to the friendship between entomologists from different countries (France, Iran, and Italy), which made possible the sampling, discovery, and description of this new species.</p></tp:treatment-sec><tp:treatment-sec sec-type="host" id="SECID0EUHAG"><title>Host.</title><p>Medusahead, <italic><tp:taxon-name><tp:taxon-name-part taxon-name-part-type="genus" reg="Taeniatherum">Taeniatherum</tp:taxon-name-part> <tp:taxon-name-part taxon-name-part-type="species" reg="caput-medusae">caput-medusae</tp:taxon-name-part></tp:taxon-name></italic> (L.) Nevski (<tp:taxon-name><tp:taxon-name-part taxon-name-part-type="family">Poaceae</tp:taxon-name-part></tp:taxon-name>). Adults are phytophagous and lay eggs into medusahead stems. Oviposition and larval development induce a response of the plant, which produces stem galls, from which adults emerge.</p></tp:treatment-sec><ref-list><ref id="B41"><mixed-citation xmlns:xlink="http://www.w3.org/1999/xlink" xlink:type="simple"><person-group><name name-style="western"><surname>Zerova</surname><given-names>MD</given-names></name></person-group> (<year>1976</year>) <source><tp:taxon-name><tp:taxon-name-part taxon-name-part-type="order">Hymenoptera</tp:taxon-name-part></tp:taxon-name>. Part 6. Family <tp:taxon-name><tp:taxon-name-part taxon-name-part-type="family">Eurytomidae</tp:taxon-name-part></tp:taxon-name>; subfamilies <tp:taxon-name><tp:taxon-name-part taxon-name-part-type="subfamily">Rileyinae</tp:taxon-name-part></tp:taxon-name> and <tp:taxon-name><tp:taxon-name-part taxon-name-part-type="other">Harmolitinae</tp:taxon-name-part></tp:taxon-name>. Fauna SSSR. Vol. 110.</source><publisher-name>Akademy of Science of the USSR</publisher-name>, <publisher-loc>Zoological Institute, St. Petersburg</publisher-loc>, <size units="page">230 pp</size>.</mixed-citation></ref><ref id="B39"><mixed-citation xmlns:xlink="http://www.w3.org/1999/xlink" xlink:type="simple"><person-group><name name-style="western"><surname>Zerova</surname><given-names>MD</given-names></name></person-group> (<year>1965</year>) <article-title>Species of the genus <italic><tp:taxon-name><tp:taxon-name-part taxon-name-part-type="genus">Tetramesa</tp:taxon-name-part></tp:taxon-name></italic> Wlk. (<tp:taxon-name><tp:taxon-name-part taxon-name-part-type="order">Hymenoptera</tp:taxon-name-part></tp:taxon-name>, <tp:taxon-name><tp:taxon-name-part taxon-name-part-type="family">Eurytomidae</tp:taxon-name-part></tp:taxon-name>) that damage <italic><tp:taxon-name><tp:taxon-name-part taxon-name-part-type="genus">Stipa</tp:taxon-name-part></tp:taxon-name></italic>, <italic><tp:taxon-name><tp:taxon-name-part taxon-name-part-type="genus">Bromus</tp:taxon-name-part></tp:taxon-name></italic> and <italic><tp:taxon-name><tp:taxon-name-part taxon-name-part-type="genus">Zerna</tp:taxon-name-part></tp:taxon-name></italic> in the Ukraine.</article-title><source>Entomologicheskoe Obozrenie</source><volume>44</volume>(<issue>3</issue>): <fpage>632</fpage>–<lpage>648</lpage>.</mixed-citation></ref><ref id="B40"><mixed-citation xmlns:xlink="http://www.w3.org/1999/xlink" xlink:type="simple"><person-group><name name-style="western"><surname>Zerova</surname><given-names>MD</given-names></name></person-group> (<year>1967</year>) <article-title>Species of <italic><tp:taxon-name><tp:taxon-name-part taxon-name-part-type="genus">Tetramesa</tp:taxon-name-part></tp:taxon-name></italic> Walk (<tp:taxon-name><tp:taxon-name-part taxon-name-part-type="order">Hymenoptera</tp:taxon-name-part></tp:taxon-name>: <tp:taxon-name><tp:taxon-name-part taxon-name-part-type="family">Eurytomidae</tp:taxon-name-part></tp:taxon-name>) in the Ukrainian fauna.</article-title><source>Vestnik Zoologii</source><volume>3</volume>: <fpage>29</fpage>–<lpage>37</lpage>.</mixed-citation></ref></ref-list></tp:taxon-treatment>
