# Supplementary material for: Tetramesa amica and its parasitoid Eurytoma amicophaga (Hymenoptera, Eurytomidae): two new species associated with medusahead, Taeniatherum caput-medusae (Poaceae)
Source: Zookeys. 2020 Dec 18;1005:133–49. doi: 10.3897/zookeys.1005.56353 (PMC7762749; doi:10.3897/zookeys.1005.56353)
Supplement: XML Treatment for Eurytoma amicophaga [file zookeys.1005.56353-treatment2.xml]

<!DOCTYPE tp:taxon-treatment
  PUBLIC "-//TaxonX//DTD Taxonomic Treatment Publishing DTD v0 20100105//EN" "tax-treatment-NSO.dtd">
<tp:taxon-treatment xmlns:tp="http://www.plazi.org/taxpub"><tp:treatment-meta><kwd-group><label>Taxon classification</label><kwd><named-content xmlns:xlink="http://www.w3.org/1999/xlink" content-type="kingdom">Animalia</named-content></kwd><kwd><named-content xmlns:xlink="http://www.w3.org/1999/xlink" content-type="order">Hymenoptera</named-content></kwd><kwd><named-content xmlns:xlink="http://www.w3.org/1999/xlink" content-type="family">Eurytomidae</named-content></kwd></kwd-group><mixed-citation publication-type="journal"><person-group><name><surname>Lotfalizadeh</surname><given-names>Hossein</given-names></name><name><surname>Rasplus</surname><given-names>Jean-Yves</given-names></name><name><surname>Cristofaro</surname><given-names>Massimo</given-names></name><name><surname>Marini</surname><given-names>Francesca</given-names></name></person-group><article-title><italic><tp:taxon-name><tp:taxon-name-part taxon-name-part-type="genus" reg="Tetramesa">Tetramesa</tp:taxon-name-part> <tp:taxon-name-part taxon-name-part-type="species" reg="amica">amica</tp:taxon-name-part></tp:taxon-name></italic> and its parasitoid <italic><tp:taxon-name><tp:taxon-name-part taxon-name-part-type="genus" reg="Eurytoma">Eurytoma</tp:taxon-name-part> <tp:taxon-name-part taxon-name-part-type="species" reg="amicophaga">amicophaga</tp:taxon-name-part></tp:taxon-name></italic> (<tp:taxon-name><tp:taxon-name-part taxon-name-part-type="order">Hymenoptera</tp:taxon-name-part></tp:taxon-name>, <tp:taxon-name><tp:taxon-name-part taxon-name-part-type="family">Eurytomidae</tp:taxon-name-part></tp:taxon-name>): two new species associated with medusahead, <italic><tp:taxon-name><tp:taxon-name-part taxon-name-part-type="genus" reg="Taeniatherum">Taeniatherum</tp:taxon-name-part> <tp:taxon-name-part taxon-name-part-type="species" reg="caput-medusae">caput-medusae</tp:taxon-name-part></tp:taxon-name></italic> (<tp:taxon-name><tp:taxon-name-part taxon-name-part-type="family">Poaceae</tp:taxon-name-part></tp:taxon-name>)</article-title><source>Zookeys</source><day>18</day><month>12</month><year>2020</year><volume>1005</volume><fpage>133</fpage><lpage>149</lpage><pub-id pub-id-type="doi">10.3897/zookeys.1005.56353</pub-id></mixed-citation></tp:treatment-meta><tp:nomenclature><tp:taxon-name><object-id xmlns:xlink="http://www.w3.org/1999/xlink" content-type="arpha" xlink:type="simple">574CFBE3-C74A-59B6-B25B-568D713DB5D5</object-id>
            <tp:taxon-name-part taxon-name-part-type="genus" reg="Eurytoma">Eurytoma</tp:taxon-name-part>
            <tp:taxon-name-part taxon-name-part-type="species" reg="amicophaga">amicophaga</tp:taxon-name-part>
            <object-id xmlns:xlink="http://www.w3.org/1999/xlink" content-type="zoobank" xlink:type="simple">http://zoobank.org/1FB6F92C-A988-4BCE-AEEB-3FD6627F0FFE</object-id>
          </tp:taxon-name><tp:taxon-authority>Lotfalizadeh</tp:taxon-authority><tp:taxon-status xmlns:xlink="http://www.w3.org/1999/xlink" xlink:type="simple">sp. nov.</tp:taxon-status><xref ref-type="fig" rid="F3">Figures 3</xref><xref ref-type="fig" rid="F4">, 4</xref></tp:nomenclature><tp:treatment-sec sec-type="type material" id="SECID0E2JAG"><title>Type material.</title><p><bold><italic>Holotype</italic></bold>: <italic>female</italic>, ex <italic><tp:taxon-name><tp:taxon-name-part taxon-name-part-type="genus" reg="Tetramesa">Tetramesa</tp:taxon-name-part> <tp:taxon-name-part taxon-name-part-type="species" reg="amica">amica</tp:taxon-name-part></tp:taxon-name></italic> Lotfalizadeh, sp. nov. on <italic><tp:taxon-name><tp:taxon-name-part taxon-name-part-type="genus" reg="Taeniatherum">Taeniatherum</tp:taxon-name-part> <tp:taxon-name-part taxon-name-part-type="species" reg="caput-medusae">caput-medusae</tp:taxon-name-part></tp:taxon-name></italic>, 28 May 2017, 27 July 2018, and 21 May 2019 (galls collection dates), F. Marini leg. (deposited in <abbrev xmlns:xlink="http://www.w3.org/1999/xlink" content-type="institution" xlink:title="Hayk Mirzayans Insect Museum, Tehran, Iran" id="ABBRID0E5KAG" xlink:type="simple">HMIM</abbrev>). <bold><italic>Paratypes</italic></bold>: same data as holotype, 1♀ &amp; 5♂♂ (deposited in <abbrev xmlns:xlink="http://www.w3.org/1999/xlink" content-type="institution" xlink:title="Hayk Mirzayans Insect Museum, Tehran, Iran" id="ABBRID0EGLAG" xlink:type="simple">HMIM</abbrev> &amp; <abbrev xmlns:xlink="http://www.w3.org/1999/xlink" content-type="institution" xlink:title="Centre de Biologie pour la Gestion des Populations, Montferrier-sur-Lez, France" id="ABBRID0ELLAG" xlink:type="simple">CBGP</abbrev>).</p><fig id="F3" position="float" orientation="portrait"><object-id xmlns:xlink="http://www.w3.org/1999/xlink" content-type="doi" xlink:type="simple">10.3897/zookeys.1005.56353.figure3</object-id><object-id xmlns:xlink="http://www.w3.org/1999/xlink" content-type="arpha" xlink:type="simple">48563092-4E9E-5739-A7DE-CDE3A5565DEC</object-id><label>Figure 3.</label><caption><p><italic><tp:taxon-name><tp:taxon-name-part taxon-name-part-type="genus" reg="Eurytoma">Eurytoma</tp:taxon-name-part> <tp:taxon-name-part taxon-name-part-type="species" reg="amicophaga">amicophaga</tp:taxon-name-part></tp:taxon-name></italic> Lotfalizadeh, sp. nov., female <bold>A</bold> female habitus in lateral view <bold>B</bold> fore wing venation <bold>C</bold> head and antennae in lateral view.</p></caption><graphic xmlns:xlink="http://www.w3.org/1999/xlink" xlink:href="zookeys-1005-133-g003.jpg" position="float" orientation="portrait" xlink:type="simple" id="oo_488682.jpg"><uri content-type="original_file" xlink:type="simple">https://binary.pensoft.net/fig/488682</uri></graphic></fig></tp:treatment-sec><tp:treatment-sec sec-type="type locality" id="SECID0EOMAG"><title>Type locality.</title><p>Highway E90, between E0 Ardaniou Orestiadas and E0 Alexandroupoli Kipon, ca. 5 km west of the border of Greece-Turkey and 1.3 km northeast of Vrysoùla (<named-content xmlns:xlink="http://www.w3.org/1999/xlink" content-type="dwc:verbatimCoordinates" xlink:type="simple"><named-content content-type="geo-json" specific-use="{&#34;type&#34;:&#34;Point&#34;,&#34;coordinates&#34;:[26.249722,40.949444]}" id="NCID0EXMAG" xlink:type="simple">40°56'58"N, 26°14'59"E</named-content></named-content>), 40 m above sea level, Dimos Alexandroupoli, Greece.</p></tp:treatment-sec><tp:treatment-sec sec-type="diagnosis" id="SECID0E3MAG"><title>Diagnosis.</title><p>All funiculars longer than broad, with <abbrev xmlns:xlink="http://www.w3.org/1999/xlink" xlink:title="ﬁrst funicular" id="ABBRID0ECNAG" xlink:type="simple">F1</abbrev> ca. 2.5 × as long as wide (Fig. <xref ref-type="fig" rid="F3">3A</xref>). Pro- and mesonotum densely punctured (Fig. <xref ref-type="fig" rid="F4">4B</xref>), and narrow interspaces coriaceous sculpture. Gaster long, as long as mesosoma + head. <abbrev xmlns:xlink="http://www.w3.org/1999/xlink" xlink:title="Gastral terga 4" id="ABBRID0EONAG" xlink:type="simple">Gt4</abbrev> longest tergum, ovipositor horizontal.</p></tp:treatment-sec><tp:treatment-sec sec-type="description" id="SECID0ESNAG"><title>Description.</title><p><bold>Holotype. Female. <italic>Body</italic></bold> length 3.3 mm. Coloration: body black; following areas yellow to reddish brown: profemur apically and interiorly, protibia interiorly, mid femur and tibia basally and apically, metafemur apically and metatibia basally, three basal tarsomeres, distal spurs of tibiae; wing veins brown. Valvulae mostly dark brown.</p><fig id="F4" position="float" orientation="portrait"><object-id xmlns:xlink="http://www.w3.org/1999/xlink" content-type="doi" xlink:type="simple">10.3897/zookeys.1005.56353.figure4</object-id><object-id xmlns:xlink="http://www.w3.org/1999/xlink" content-type="arpha" xlink:type="simple">D294088B-C3E3-5962-8344-66985A62F892</object-id><label>Figure 4.</label><caption><p><italic><tp:taxon-name><tp:taxon-name-part taxon-name-part-type="genus" reg="Eurytoma">Eurytoma</tp:taxon-name-part> <tp:taxon-name-part taxon-name-part-type="species" reg="amicophaga">amicophaga</tp:taxon-name-part></tp:taxon-name></italic> Lotfalizadeh, sp. nov., female <bold>A</bold> mesosoma in lateral view <bold>B</bold> mesosoma in dorsal view <bold>C</bold> metasoma in lateral view <bold>D</bold> fore wing <bold>E</bold> head in dorsal view <bold>F</bold> head in frontal view <bold>G</bold> propodeum in dorsal view.</p></caption><graphic xmlns:xlink="http://www.w3.org/1999/xlink" xlink:href="zookeys-1005-133-g004.jpg" position="float" orientation="portrait" xlink:type="simple" id="oo_488683.jpg"><uri content-type="original_file" xlink:type="simple">https://binary.pensoft.net/fig/488683</uri></graphic></fig><p><bold><italic>Head</italic></bold> 1.3 × as wide as long (164:125) (Fig. <xref ref-type="fig" rid="F4">4F</xref>). Relative measurements: head width 158, head length 130, width of frontovertex 100, length of eye 62, length of temple 12, ocellar diameter 15, distance between lateral and median ocelli 18, <abbrev xmlns:xlink="http://www.w3.org/1999/xlink" xlink:title="posterior ocellar line" id="ABBRID0ENPAG" xlink:type="simple">POL</abbrev> 35, <abbrev xmlns:xlink="http://www.w3.org/1999/xlink" xlink:title="ocular–ocellar line" id="ABBRID0ERPAG" xlink:type="simple">OOL</abbrev> 20, malar space 45, height of eye 72. Head relatively transverse in dorsal view (140:85) (Fig. <xref ref-type="fig" rid="F4">4E</xref>). Anterior outline of frons slightly convex. Temple with straight lateral outline, hardly converging back-wards and strongly angulate with occiput. Clypeus hardly emarginated. Lower face mostly strigose laterally, ridges not reaching antennal toruli above, face punctured latero-dorsally (Fig. <xref ref-type="fig" rid="F3">3C</xref>). Frons covered with piliferous punctures. Malar carina raised near oral fossa, curved, incomplete, not reaching lower margin of eye above (Fig. <xref ref-type="fig" rid="F3">3C</xref>). Gena entirely punctured, inter-punctures finely reticulate, gena without area of fine sculpture behind malar carina. Genal carina raised; outline of carina forming blunt angle above oral fossa. Inter-torular space deeply sulcate, bearing one row of hairs. Inner margins of antennal toruli raised. Lateral margin of antennal scrobes carinate, forming a raised lobe above toruli. Postgenal laminae expanded, visible in lateral view as a small tooth (Fig. <xref ref-type="fig" rid="F3">3C</xref>). Scape 55, slightly swelling ventrally, straight dorsally. Pedicel + flagellum as long as width of head (130). Pedicel short, 2 × as long as wide (20:10) with a basal bottleneck (Fig. <xref ref-type="fig" rid="F3">3C</xref>). With five funiculars, all funiculars longer than wide, <abbrev xmlns:xlink="http://www.w3.org/1999/xlink" xlink:title="fourth funicular" id="ABBRID0EJQAG" xlink:type="simple">F4</abbrev>–5 as long as broad (Fig. <xref ref-type="fig" rid="F3">3C</xref>). <abbrev xmlns:xlink="http://www.w3.org/1999/xlink" xlink:title="ﬁrst funicular" id="ABBRID0ERQAG" xlink:type="simple">F1</abbrev> longer than pedicel (25:20) (Fig. <xref ref-type="fig" rid="F3">3C</xref>), 2.5 × as long as wide (25:10), following segments progressively decreasing in length (20, 17, 17, 15, 15). With three clavomeres (38), slightly tapering to apex, and narrowly rounded (Fig. <xref ref-type="fig" rid="F3">3C</xref>).</p><p>Relative measurements of mesosoma: length 205, width 120, length of pronotal collar 105, mesoscutum as long as mesoscutellum70; width of mesoscutellum 75. Pro- and mesonotum densely punctured (Fig. <xref ref-type="fig" rid="F4">4B</xref>), inter-punctures coriaceous. Notauli impressed but obliterated by sculpture of mesoscutum, especially in posterior part. Axillar grooves obliterated by sculpture anteriorly, not reaching transscutal line. Dorsal outline of mesoscutellum strongly convex. Frenal arms visible laterally. Propodeum slightly sloping, slightly inclined with main axis of mesonotum (Fig. <xref ref-type="fig" rid="F4">4D</xref>), broadly concave in middle, with an areolate median groove, not delimited by submedian ridges and visible through change in sculpture only, generally reticulate-areolate. Adscrobal carina of mesopleuron distinctly raised ventrally (Fig. <xref ref-type="fig" rid="F4">4A</xref>); femoral depression mostly reticulate, with some carinulae. Mesepimeron mostly reticulate ventrally, striolate dorsally, with usual longitudinal rugae originating from its posterior margin, finely reticulate ventrally. Procoxae with usual oblique groove and S-like basal ridge of <italic><tp:taxon-name><tp:taxon-name-part taxon-name-part-type="genus" reg="Eurytoma">Eurytoma</tp:taxon-name-part></tp:taxon-name></italic>. Mesocoxae with well-developed lamella distally, striolate on anterodorsal surface. Metacoxa entirely reticulate, bare dorsally at base. Fore wing ca. 2.3 × longer than wide (175:75) (Fig. <xref ref-type="fig" rid="F4">4D</xref>), marginal vein 1.2 × as long as stigmal vein (80:65); postmarginal vein (75) slightly shorter than marginal vein (Fig. <xref ref-type="fig" rid="F3">3B</xref>). Basal cell partly sparsely hairy; speculum reduced to a narrow stripe behind parastigma; dorsal surface of costal cell with three or four rows of setae.</p><p><bold><italic>Petiole</italic>.</bold> Gastral petiole transverse, bearing usual dorso-median and lateral teeth, which are acute. Gaster longer than mesosoma (105:90) (Fig. <xref ref-type="fig" rid="F4">4C</xref>), height 48, respective lengths of <abbrev xmlns:xlink="http://www.w3.org/1999/xlink" xlink:title="Gastral terga 1" id="ABBRID0EFSAG" xlink:type="simple">Gt1</abbrev>–6 on median line as 26, 15, 12, 24, 18 and 28; syntergum 30; maximal lateral length of <abbrev xmlns:xlink="http://www.w3.org/1999/xlink" xlink:title="Gastral terga 4" id="ABBRID0EJSAG" xlink:type="simple">Gt4</abbrev>: 75. <abbrev xmlns:xlink="http://www.w3.org/1999/xlink" xlink:title="Gastral terga 1" id="ABBRID0ENSAG" xlink:type="simple">Gt1</abbrev> with usual basal submedian pits. Posterior margins of <abbrev xmlns:xlink="http://www.w3.org/1999/xlink" xlink:title="Gastral terga 5" id="ABBRID0ERSAG" xlink:type="simple">Gt5</abbrev> diverging ventrally, margin of <abbrev xmlns:xlink="http://www.w3.org/1999/xlink" xlink:title="Gastral terga 4" id="ABBRID0EVSAG" xlink:type="simple">Gt4</abbrev> convex dorsally. <abbrev xmlns:xlink="http://www.w3.org/1999/xlink" xlink:title="Gastral terga 2" id="ABBRID0EZSAG" xlink:type="simple">Gt2</abbrev> and <abbrev xmlns:xlink="http://www.w3.org/1999/xlink" xlink:title="Gastral terga 3" id="ABBRID0E4SAG" xlink:type="simple">Gt3</abbrev> basally (in lateral view) and <abbrev xmlns:xlink="http://www.w3.org/1999/xlink" xlink:title="Gastral terga 4" id="ABBRID0EBTAG" xlink:type="simple">Gt4</abbrev> ventrally with a well delimited area showing reticulate sculpture. <abbrev xmlns:xlink="http://www.w3.org/1999/xlink" xlink:title="Gastral terga 4" id="ABBRID0EFTAG" xlink:type="simple">Gt4</abbrev> not completely overlapping <abbrev xmlns:xlink="http://www.w3.org/1999/xlink" xlink:title="Gastral terga 5" id="ABBRID0EJTAG" xlink:type="simple">Gt5</abbrev> laterally and emarginate on posterior margin dorsally. <abbrev xmlns:xlink="http://www.w3.org/1999/xlink" xlink:title="Gastral terga 5" id="ABBRID0ENTAG" xlink:type="simple">Gt5</abbrev> not punctulate dorsally. <abbrev xmlns:xlink="http://www.w3.org/1999/xlink" xlink:title="Gastral terga 6" id="ABBRID0ERTAG" xlink:type="simple">Gt6</abbrev> not carinate dorsally. Valvulae not ascending backwards with main axis of gaster (Fig. <xref ref-type="fig" rid="F4">4C</xref>).</p><p><bold>Male</bold> (Fig. <xref ref-type="fig" rid="F5">5A</xref>). Body length 1.6 mm. Characters distinctive from female: Scape distinctly swollen anteriorly and ventrally (Fig. <xref ref-type="fig" rid="F5">5B</xref>). With 7 flagellomeres, basally wider and longer than distal, segments pedunculate with at least 2 rows of erect setae on <abbrev xmlns:xlink="http://www.w3.org/1999/xlink" xlink:title="second funicular" id="ABBRID0EFUAG" xlink:type="simple">F2</abbrev>–<abbrev xmlns:xlink="http://www.w3.org/1999/xlink" xlink:title="fifth funicular" id="ABBRID0EJUAG" xlink:type="simple">F5</abbrev> and ca. 1.5–2 × as long as wide, last two flagellomeres definitely separated. Relative measurements of scape 75:25, of pedicel 28:27. Gastral petiole elongate, as long as metacoxa, evenly reticulate, cylindrical in lateral view, lateral length ca. 1.4× as long as greatest width, with slight ventral carina (Fig. <xref ref-type="fig" rid="F5">5A</xref>).</p><fig id="F5" position="float" orientation="portrait"><object-id xmlns:xlink="http://www.w3.org/1999/xlink" content-type="doi" xlink:type="simple">10.3897/zookeys.1005.56353.figure5</object-id><object-id xmlns:xlink="http://www.w3.org/1999/xlink" content-type="arpha" xlink:type="simple">B3D6DD37-46E4-5AA2-AE75-BF9A4D56EFF7</object-id><label>Figure 5.</label><caption><p><italic><tp:taxon-name><tp:taxon-name-part taxon-name-part-type="genus" reg="Eurytoma">Eurytoma</tp:taxon-name-part> <tp:taxon-name-part taxon-name-part-type="species" reg="amicophaga">amicophaga</tp:taxon-name-part></tp:taxon-name></italic> Lotfalizadeh, sp. nov., male <bold>A</bold> male in lateral habitus, <bold>B</bold> antenna.</p></caption><graphic xmlns:xlink="http://www.w3.org/1999/xlink" xlink:href="zookeys-1005-133-g005.jpg" position="float" orientation="portrait" xlink:type="simple" id="oo_488684.jpg"><uri content-type="original_file" xlink:type="simple">https://binary.pensoft.net/fig/488684</uri></graphic></fig></tp:treatment-sec><tp:treatment-sec sec-type="variation" id="SECID0ENVAG"><title>Variations.</title><p>Body length ranges from 2.5 to 3.6 mm. Pro and mesofemora, scape sometimes nearly entirely black. Marginal vein slightly to distinctly longer than stigmal vein.</p></tp:treatment-sec><tp:treatment-sec sec-type="comparisons" id="SECID0ESVAG"><title>Comparative notes.</title><p><italic><tp:taxon-name><tp:taxon-name-part taxon-name-part-type="genus" reg="Eurytoma">Eurytoma</tp:taxon-name-part> <tp:taxon-name-part taxon-name-part-type="species" reg="amicophaga">amicophaga</tp:taxon-name-part></tp:taxon-name></italic> Lotfalizadeh, sp. nov. is distinct from other species of this species group. It is characterized by elongated funiculars, although <italic><tp:taxon-name><tp:taxon-name-part taxon-name-part-type="genus" reg="Eurytoma">E.</tp:taxon-name-part> <tp:taxon-name-part taxon-name-part-type="species" reg="steffani">steffani</tp:taxon-name-part></tp:taxon-name></italic> Claridge, 1959 and <italic><tp:taxon-name><tp:taxon-name-part taxon-name-part-type="genus" reg="Eurytoma">E.</tp:taxon-name-part> <tp:taxon-name-part taxon-name-part-type="species" reg="pollux">pollux</tp:taxon-name-part></tp:taxon-name></italic> Claridge, 1959 share similar funicular segments. However, <italic><tp:taxon-name><tp:taxon-name-part taxon-name-part-type="genus" reg="Eurytoma">E.</tp:taxon-name-part> <tp:taxon-name-part taxon-name-part-type="species" reg="steffani">steffani</tp:taxon-name-part></tp:taxon-name></italic> has all funicular segments longer than broad (<abbrev xmlns:xlink="http://www.w3.org/1999/xlink" xlink:title="fourth funicular" id="ABBRID0EEXAG" xlink:type="simple">F4</abbrev>–5 quadrate in <italic><tp:taxon-name><tp:taxon-name-part taxon-name-part-type="genus" reg="Eurytoma">E.</tp:taxon-name-part> <tp:taxon-name-part taxon-name-part-type="species" reg="amicophaga">amicophaga</tp:taxon-name-part></tp:taxon-name></italic> Lotfalizadeh, sp. nov.). <italic><tp:taxon-name><tp:taxon-name-part taxon-name-part-type="genus" reg="Eurytoma">Eurytoma</tp:taxon-name-part> <tp:taxon-name-part taxon-name-part-type="species" reg="pollux">pollux</tp:taxon-name-part></tp:taxon-name></italic> obviously differs from <italic><tp:taxon-name><tp:taxon-name-part taxon-name-part-type="genus" reg="Eurytoma">E.</tp:taxon-name-part> <tp:taxon-name-part taxon-name-part-type="species" reg="amicophaga">amicophaga</tp:taxon-name-part></tp:taxon-name></italic> in the longer head in frontal view, less than 1.2 × longer than broad (wider head, more than 1.3 × longer than broad in <italic><tp:taxon-name><tp:taxon-name-part taxon-name-part-type="genus" reg="Eurytoma">E.</tp:taxon-name-part> <tp:taxon-name-part taxon-name-part-type="species" reg="amicophaga">amicophaga</tp:taxon-name-part></tp:taxon-name></italic> Lotfalizadeh, sp. nov.) and marginal vein more than 1.5 × as long as stigmal vein (less than 1.5 × as long as stigmal vein in <italic><tp:taxon-name><tp:taxon-name-part taxon-name-part-type="genus" reg="Eurytoma">E.</tp:taxon-name-part> <tp:taxon-name-part taxon-name-part-type="species" reg="amicophaga">amicophaga</tp:taxon-name-part></tp:taxon-name></italic> Lotfalizadeh, sp. nov.). <italic><tp:taxon-name><tp:taxon-name-part taxon-name-part-type="genus" reg="Eurytoma">Eurytoma</tp:taxon-name-part> <tp:taxon-name-part taxon-name-part-type="species" reg="amicophaga">amicophaga</tp:taxon-name-part></tp:taxon-name></italic> Lotfalizadeh, sp. nov. is also closely related to <italic><tp:taxon-name><tp:taxon-name-part taxon-name-part-type="genus" reg="Eurytoma">E.</tp:taxon-name-part> <tp:taxon-name-part taxon-name-part-type="species" reg="festucae">festucae</tp:taxon-name-part></tp:taxon-name></italic> Zerova, 1977 and may be separated by characters summarized in Table <xref ref-type="table" rid="T4">4</xref>.</p><table-wrap id="T4" position="float" orientation="portrait"><label>Table 4.</label><caption><p>Features distinguishing <italic><tp:taxon-name><tp:taxon-name-part taxon-name-part-type="genus" reg="Eurytoma">Eurytoma</tp:taxon-name-part> <tp:taxon-name-part taxon-name-part-type="species" reg="amicophaga">amicophaga</tp:taxon-name-part></tp:taxon-name></italic> Lotfalizadeh, sp. nov. from <italic><tp:taxon-name><tp:taxon-name-part taxon-name-part-type="genus" reg="Eurytoma">Eurytoma</tp:taxon-name-part> <tp:taxon-name-part taxon-name-part-type="species" reg="festucae">festucae</tp:taxon-name-part></tp:taxon-name></italic> Zerova, 1977.</p></caption><table id="TID0ELKBG" rules="all"><tbody><tr><th rowspan="1" colspan="1">Characters</th><th rowspan="1" colspan="1"><italic><tp:taxon-name><tp:taxon-name-part taxon-name-part-type="genus" reg="Eurytoma">Eurytoma</tp:taxon-name-part> <tp:taxon-name-part taxon-name-part-type="species" reg="amicophaga">amicophaga</tp:taxon-name-part></tp:taxon-name></italic> Lotfalizadeh, sp. nov.</th><th rowspan="1" colspan="1"><italic><tp:taxon-name><tp:taxon-name-part taxon-name-part-type="genus" reg="Eurytoma">Eurytoma</tp:taxon-name-part> <tp:taxon-name-part taxon-name-part-type="species" reg="festucae">festucae</tp:taxon-name-part></tp:taxon-name></italic> Zerova, 1977†</th></tr><tr><td rowspan="1" colspan="1">Width of head (frontal view)</td><td rowspan="1" colspan="1">1.2 × as wide as long (Fig. <xref ref-type="fig" rid="F4">4F</xref>)</td><td rowspan="1" colspan="1">1.9 × as wide as long</td></tr><tr><td rowspan="1" colspan="1">Male antenna</td><td rowspan="1" colspan="1">Funiculars long, <abbrev xmlns:xlink="http://www.w3.org/1999/xlink" xlink:title="ﬁrst funicular" id="ABBRID0EV3AG" xlink:type="simple">F1</abbrev> more than 2 × as long as wide (Fig. <xref ref-type="fig" rid="F5">5B</xref>)</td><td rowspan="1" colspan="1">Funiculars short, <abbrev xmlns:xlink="http://www.w3.org/1999/xlink" xlink:title="ﬁrst funicular" id="ABBRID0EB4AG" xlink:type="simple">F1</abbrev> distinctly &lt; 2 × as long as wide</td></tr><tr><td rowspan="1" colspan="1">Scape in male antenna</td><td rowspan="1" colspan="1">long, 2.8 × as long as wide</td><td rowspan="1" colspan="1">short, 2.2 × as long as wide</td></tr><tr><td rowspan="1" colspan="1"><abbrev xmlns:xlink="http://www.w3.org/1999/xlink" xlink:title="ﬁrst funicular" id="ABBRID0EU4AG" xlink:type="simple">F1</abbrev> length</td><td rowspan="1" colspan="1">2.5 × as long as wide (Fig. <xref ref-type="fig" rid="F3">3A</xref>)</td><td rowspan="1" colspan="1">2 × as long as wide</td></tr><tr><td rowspan="1" colspan="1">Marginal vein</td><td rowspan="1" colspan="1">Long, more than 1.5 × as long as stigmal vein (Fig. <xref ref-type="fig" rid="F3">3A</xref>)</td><td rowspan="1" colspan="1">Short, as long as stigmal vein</td></tr><tr><td rowspan="1" colspan="1">Host</td><td rowspan="1" colspan="1"><italic><tp:taxon-name><tp:taxon-name-part taxon-name-part-type="genus" reg="Tetramesa">Tetramesa</tp:taxon-name-part> <tp:taxon-name-part taxon-name-part-type="species" reg="amica">amica</tp:taxon-name-part></tp:taxon-name></italic> Lotfalizadeh, sp. nov. on <italic><tp:taxon-name><tp:taxon-name-part taxon-name-part-type="genus" reg="Taeniatherum">Taeniatherum</tp:taxon-name-part> <tp:taxon-name-part taxon-name-part-type="species" reg="caput-medusae">caput-medusae</tp:taxon-name-part></tp:taxon-name></italic></td><td rowspan="1" colspan="1"><italic><tp:taxon-name><tp:taxon-name-part taxon-name-part-type="genus" reg="Tetramesa">Tetramesa</tp:taxon-name-part> <tp:taxon-name-part taxon-name-part-type="species" reg="brevicollis">brevicollis</tp:taxon-name-part></tp:taxon-name></italic> on <italic><tp:taxon-name><tp:taxon-name-part taxon-name-part-type="genus" reg="Festuca">Festuca</tp:taxon-name-part></tp:taxon-name></italic> spp.</td></tr></tbody></table><table-wrap-foot><fn><p>† See figures in <xref ref-type="bibr" rid="B44">Zerova (2010)</xref>.</p></fn></table-wrap-foot></table-wrap></tp:treatment-sec><tp:treatment-sec sec-type="etymology" id="SECID0ENABG"><title>Etymology.</title><p>The specific name refers to the host species (<italic><tp:taxon-name><tp:taxon-name-part taxon-name-part-type="genus" reg="Tetramesa">Tetramesa</tp:taxon-name-part> <tp:taxon-name-part taxon-name-part-type="species" reg="amica">amica</tp:taxon-name-part></tp:taxon-name></italic> Lotfalizadeh, sp. nov.) with which holotype is associated.</p></tp:treatment-sec><tp:treatment-sec sec-type="host" id="SECID0E5ABG"><title>Host.</title><p><italic><tp:taxon-name><tp:taxon-name-part taxon-name-part-type="genus" reg="Tetramesa">Tetramesa</tp:taxon-name-part> <tp:taxon-name-part taxon-name-part-type="species" reg="amica">amica</tp:taxon-name-part></tp:taxon-name></italic> Lotfalizadeh, sp. nov. (<tp:taxon-name><tp:taxon-name-part taxon-name-part-type="order">Hymenoptera</tp:taxon-name-part></tp:taxon-name>: <tp:taxon-name><tp:taxon-name-part taxon-name-part-type="family">Eurytomidae</tp:taxon-name-part></tp:taxon-name>). Larvae feed on <italic><tp:taxon-name><tp:taxon-name-part taxon-name-part-type="genus" reg="Tetramesa">T.</tp:taxon-name-part> <tp:taxon-name-part taxon-name-part-type="species" reg="amica">amica</tp:taxon-name-part></tp:taxon-name></italic> larvae and adults emerge from the stem galls caused by <italic><tp:taxon-name><tp:taxon-name-part taxon-name-part-type="genus" reg="Tetramesa">T.</tp:taxon-name-part> <tp:taxon-name-part taxon-name-part-type="species" reg="amica">amica</tp:taxon-name-part></tp:taxon-name></italic> larvae on medusahead plants.</p></tp:treatment-sec><ref-list><ref id="B44"><mixed-citation xmlns:xlink="http://www.w3.org/1999/xlink" xlink:type="simple"><person-group><name name-style="western"><surname>Zerova</surname><given-names>MD</given-names></name></person-group> (<year>2010</year>) <article-title>Palaearctic species of the genus <italic><tp:taxon-name><tp:taxon-name-part taxon-name-part-type="genus">Eurytoma</tp:taxon-name-part></tp:taxon-name></italic> (<tp:taxon-name><tp:taxon-name-part taxon-name-part-type="order">Hymenoptera</tp:taxon-name-part></tp:taxon-name>, <tp:taxon-name><tp:taxon-name-part taxon-name-part-type="superfamily">Chalcidoidea</tp:taxon-name-part></tp:taxon-name>, <tp:taxon-name><tp:taxon-name-part taxon-name-part-type="family">Eurytomidae</tp:taxon-name-part></tp:taxon-name>): morphological and biological peculiarities, trophic associations and key to determination.</article-title><source>Vestnik Zoologii, Kiev Supplement</source><volume>24</volume>: <fpage>1</fpage>–<lpage>203</lpage>.</mixed-citation></ref></ref-list></tp:taxon-treatment>
